# Supplementary material for: The Diverse Mycorrizal Morphology of Rhododendron dauricum, the Fungal Communities Structure and Dynamics from the Mycorrhizosphere
Source: J Fungi (Basel). 2024 Jan 14;10(1):65. doi: 10.3390/jof10010065 (PMC10817234; doi:10.3390/jof10010065)
Supplement: Supplementary file 1 [file jof-10-00065-s001.zip]

Archive with 3 entries (3 files):
- Figure S1 Reference diagram for mycorrhizal type identification.pdf
- Table S1 Dominant fungal genera.pdf
- Table S2 Betweenness centrality of each point in the network diagram.pdf
